# Supplementary material for: Illustrating a Species Sensitivity Distribution for Nano‐ and Microplastic Particles Using Bayesian Hierarchical Modeling
Source: Environ Toxicol Chem. 2022 Feb 28;41(4):954–60. doi: 10.1002/etc.5295 (PMC9314701; doi:10.1002/etc.5295)
Supplement: Supplementary file 2 — Supporting information. [file ETC-41-954-s002.xlsx]

## Sheet: Dataset
Species	Media_type	Media_type_r	Polymer_type	Polymer_type_r	Shape	Ave_size	Endpoint	Reported_effect	LOEC	Reference	Note
Lemna minor	Fresh	Fresh	PE	Others	Sphere	315	Growth	LOEC	1540	Kalcikova et al. 2017
Skeletonema costatum	Marine	Marine	PVC	Others	Sphere	1	Growth	LOEC	100	Zhang et al. 2017
Crassostrea gigas	Marine	Marine	PS	PS	Sphere	4	Growth, Reproduction	LOEC	23	Sussarellu et al. 2016
Hyalella azteca	Fresh_brackish	Fresh	PE	Others	Sphere	18.5	*1	*1	18216.3	Au et al. 2015	*1The geometric mean of three LOECs estimated from three effect concentrations (an LC50 based on survival and two LOECs based on growth and reproduction) was calculated and used in the present study.
Calanus helgolandicus	Marine	Marine	PS	PS	Sphere	20	Reproduction	LOEC	33	Cole et al. 2015
Tigriopus japonicus	Brackish	Marine	PS	PS	Sphere	0.5	*2	*2	43.5505	Lee et al. 2013	*2The geometric mean of three LOECs estimated from three effect concentrations (an LC50 based on survival and two EC50 values based on of reproduction) was calculated and used in the present study.
Tigriopus japonicus	Brackish	Marine	PS	PS	Sphere	6	Reproduction	EC50	4	Lee et al. 2013
Tripneustes gratilla	Marine	Marine	PE	Others	Sphere	27.5	Growth	LOEC	328	Kaposi et al. 2014
Brachionus koreanus	Fresh_brackish	Marine	PS	PS	Sphere	0.5	*3	LOEC	526.673	Jeong et al. 2016	*3The geometric mean of the three LOECs based on survival, growth, and reproduction was calculated and used in the present study.
Brachionus koreanus	Fresh_brackish	Marine	PS	PS	Sphere	6	Growth	LOEC	15.4	Jeong et al. 2016
Xenopus laevis	Fresh	Fresh	PS	PS	Sphere	0.05	Survival, Growth	LOEC	692	Tusselino et al. 2015
Dunaliella tertiolecta	Marine	Marine	PS	PS	Sphere	0.05	Growth	LOEC	25000	Sjollema et al. 2015
Dunaliella tertiolecta	Marine	Marine	PS	PS	Sphere	0.056	Growth	EC50	865	Bergami et al. 2017
Pseudokirchneriella subcapitata	Fresh	Fresh	PS_PEI	PS	Sphere	0.055	Growth	EC50	38.7	Casado et al. 2012
Pseudokirchneriella subcapitata	Fresh	Fresh	PS_PEI	PS	Sphere	0.1	Growth	EC50	36	Casado et al. 2012
Scenedesmus obliquus	Fresh	Fresh	PS	PS	Sphere	0.07	Growth	LOEC	100000	Besseling et al. 2014
Artemia franciscana	Marine	Marine	PS	PS	Sphere	0.056	Survival	LC50	41.5	Bergami et al. 2017
Artemia franciscana	Marine	Marine	PS	PS	Sphere	0.05	Growth	LOEC	5000	Bergami et al. 2016
Thamnocephalus platyurus	Fresh	Fresh	PS_PEI	PS	Sphere	0.055	Survival	LC50	173	Casado et al. 2012
Thamnocephalus platyurus	Fresh	Fresh	PS_PEI	PS	Sphere	0.1	Survival	LC50	134	Casado et al. 2012
Daphnia magna	Fresh	Fresh	PS	PS	Sphere	0.0873	Survival	LC50	1020.1	Nasser and Lynch 2016
Daphnia magna	Fresh	Fresh	PS	PS	Sphere	0.07	*4	LOEC	23784.1	Besseling et al. 2014	*4The geometric mean of the four LOECs based on growth (for two LOECs), survival, and reproduction was calculated and used in the present study.
Tigriopus japonicus	Brackish	Marine	PS	PS	Sphere	0.05	Survival	LC50	29.3939	Lee et al. 2013
Paracentrotus lividus	Marine	Marine	PS	PS	Sphere	0.04	Survival	LOEC	5000	Della Torre et al. 2014
Paracentrotus lividus	Marine	Marine	PS	PS	Sphere	0.05	Survival	LC50	105.527	Della Torre et al. 2014
Brachionus koreanus	Marine	Marine	PS	PS	Sphere	0.05	*5	LOEC	33.1783	Jeong et al. 2016	*5The geometric mean of the three LOECs based on survival, growth, and reproduction was calculated and used in the present study.

## Sheet: Dataset information
Column name	Detail
Species	Test species name
Media_type	Category of test type of medium in Besseling et al. (2019)
Media_type_r	Revised category of test type of medium in this study
Polymer_type	Category of polymer type in Besseling et al. (2019). PE: polyethylene, PVC: polyvinylchloride, PS: polystyrene, PS_PEI: mixtures of polystyrene and polyethyleneimine.
Polymer_type_r	Revised category of polymer type in this study. PS: polystyrene and mixtures of polystyrene and polyethyleneimine, Others: polymer types other than PS.
Shape	Plastic particle shape
Ave_size	Plastic particle size (μm). If a range of particle sizes was only available for a single effect concentration in Besseling et al. (2019), we calculated the arithmetic mean value from the maximum and minimum particle sizes.
Endpoint	Endpoint
Reported_effect_level	Type of effect concentration. LOEC: lowest observed effect concentration, LC50: 50% lethal concentration, EC50: 50% effect concentration.
LOEC	Chronic LOEC value (μg/L) calculated in Besseling et al. (2019) using the extrapolation factors proposed by Diepens et al. (2016). When two or more effect concentrations were available in Besseling et al. (2019) under the same test conditions (i.e., particle size, polymer type, and type of medium) for a single species, we calculated their geometric mean value.
Reference	Reference name. See the "Reference information" sheet for details on each of the references.

## Sheet: Reference information
Reference	DOI
Kalčíková et al. (2017)	10.1016/j.envpol.2017.07.050
Zhang et al. (2017)	10.1016/j.envpol.2016.11.005
Sussarellu et al. (2016)	10.1073/pnas.1519019113
Au et al. (2015)	10.1002/etc.3093
Cole et al. (2015)	10.1021/es504525u
Lee et al. (2013)	10.1021/es401932b
Kaposi et al. (2014)	10.1021/es404295e
Jeong et al. (2016)	10.1021/acs.est.6b01441
Tusselino et al. (2015)	10.1007/s11051-015-2876-x
Sjollema et al. (2015)	10.1016/j.aquatox.2015.12.002
Bergami et al. (2017)	10.1016/j.aquatox.2017.06.008
Casado et al. (2012)	10.1016/j.envint.2012.11.001
Besseling et al. (2014)	10.1021/es503001d
Bergami et al. (2016)	10.1016/j.ecoenv.2015.09.021
Nasser and Lynch (2016)	10.1016/j.jprot.2015.09.005
Della Torre et al. (2014)	10.1021/es502569w
